# Supplementary material for: Lightweight deep learning for real-time road distress detection on mobile devices
Source: Nat Commun. 2025 May 6;16:4212. doi: 10.1038/s41467-025-59516-5 (PMC12055982; doi:10.1038/s41467-025-59516-5)
Supplement: Supplementary file 6 — Source Data [file 41467_2025_59516_MOESM6_ESM.xlsx]

## Sheet: Fig. 3c
Accuracy
Model Name	Exp.1	Exp.2	Exp.3	Exp.4	Exp.5	Avg	SD
MobileNet V1	94.09	95.13	94.78	94.6	94.78	94.676	0.379776
MobileNet V2	94.78	93.91	93.74	94.09	93.91	94.086	0.407222
MobileNet V3 - small	76.52	76.17	76.52	76.35	76.17	76.346	0.175014
MobileNet V3 - large	92.17	91.65	91.47	91.83	91.65	91.754	0.265104

## Sheet: Fig. 5b
Accuracy
Model Name	Exp.1	Exp.2	Exp.3	Exp.4	Exp.5	Avg	SD
ResNet	97.74	98.26	98.09	97.91	98.09	98.018	0.198671
MobileNet V2	94.78	93.91	93.74	94.09	93.91	94.086	0.407222
Model 1	96.35	96	95.65	96	96.52	96.104	0.339603
Model 2	93.91	93.04	93.22	93.74	93.22	93.426	0.376404
Model 3	96.7	97.04	97.39	97.39	97.22	97.148	0.289258
Model 4	97.04	96.7	97.04	96.52	96.52	96.764	0.26245
Model 5	96.52	96.35	96.52	96.17	96.35	96.382	0.145842

## Sheet: Fig. 6b
Speed of Smartphones (ms)
Model Name	Exp.1	Exp.2	Exp.3	Exp.4	Exp.5	Exp.6	Exp.7	Exp.8	Exp.9	Exp.10	Avg
ResNet	603	580	492	581	605	654	556	594	662	599	592.6
MobileNet V2	120	135	125	116	122	112	118	115	131	129	122.3
Model 1	126	124	99	119	115	112	122	127	122	159	122.5
Model 2	67	72	69	82	62	76	68	74	74	71	71.5
Model 3	75	79	76	78	63	51	72	67	71	75	70.7
Model 4	43	44	53	45	52	45	55	52	42	41	47.2
Model 5	33	41	40	29	30	31	34	40	31	36	34.5
Speed of MR Devices (ms)
Model Name	Exp.1	Exp.2	Exp.3	Exp.4	Exp.5	Exp.6	Exp.7	Exp.8	Exp.9	Exp.10	Avg
ResNet	1432	1392	1444	1387	1497	1471	1514	1581	1456	1330	1450.4
MobileNet V2	314	283	301	304	249	299	276	310	272	281	288.9
Model 1	280	293	298	282	286	268	285	299	315	293	289.9
Model 2	136	130	134	131	131	121	145	131	119	118	129.6
Model 3	124	133	144	134	120	131	127	121	133	118	128.5
Model 4	67	61	63	65	62	70	70	60	62	68	64.8
Model 5	40	39	40	41	33	43	42	46	36	41	40.1
